# Supplementary material for: Association between reduced visual-motor integration performance and socioeconomic factors among preschool children in Malaysia: A cross-sectional study
Source: PLoS One. 2021 Mar 3;16(3):e0246846. doi: 10.1371/journal.pone.0246846 (PMC7928473; doi:10.1371/journal.pone.0246846)
Supplement: S1 Dataset — (XLSX) [file pone.0246846.s001.xlsx]

## Sheet: Sheet1
Age (months)	Gender	Ethnicity	VMI score	Preschool type	Preschool age	Maternal education	Paternal education	Household income	No of children	Maternal employment	Paternal employment
61	1	4	119	2	2	2	2	1	1	1	1
61	1	1	85	2	2	1	1	1	1	2	1
61	1	1	85	2	2	1	1	1	1	2	1
61	2	1	115	2	1	1	1	1	1	1	1
61	2	1	115	2	1	1	1	1	2	1	1
61	1	1	111	2	2	2	2	1	1	2	1
61	1	5	98	2	2	2	1	1	2	1	1
62	2	1	104	2	2	1	1	1	2	1	1
62	2	1	108	2	1	2	1	1	1	1	1
62	1	1	113	2	2	2	1	1	1	2	1
62	1	1	117	2	1	2	2	1	2	1	1
62	1	3	108	2	2	1	1	1	2	2	1
62	1	1	108	2	2	2	2	1	2	2	1
62	1	1	108	2	1	1	2	1	1	2	1
62	1	1	101	2	1	2	2	2	2	1	1
62	2	5	101	2	1	1	1	1	1	2	1
62	1	5	101	2	2	1	1	1	1	2	1
63	2	1	87	2	2	1	1	1	2	1	1
63	1	1	113	2	1	1	1	1	2	1	1
63	2	1	104	2	1	1	1	1	2	2	1
63	1	1	104	2	1	1	1	1	1	1	1
63	1	1	113	2	1	1	1	1	2	1	1
63	2	1	87	2	1	1	1	1	2	2	1
63	2	1	104	2	2	1	1	1	1	1	1
63	1	1	96	2	2	1	1	1	2	2	1
63	2	1	101	2	1	2	1	1	2	1	1
63	2	5	113	2	1	1	1	1	1	2	1
63	1	1	87	2	2	2	2	1	2	1	1
63	1	1	87	2	2	1	2	1	1	1	1
63	2	1	104	2	2	2	2	2	1	1	1
63	2	1	113	2	1	2	2	1	1	2	1
63	1	1	82	2	1	1	1	1	2	2	1
63	2	1	103	2	1	1	1	1	2	1	1
64	2	1	102	2	2	2	2	1	2	1	1
64	1	1	94	2	2	1	1	1	2	1	1
64	1	1	102	2	1	1	1	1	1	1	1
64	1	1	102	2	2	1	1	1	2	2	1
64	2	1	114	2	1	1	1	1	1	2	1
64	2	1	99	2	2	1	1	1	1	1	1
64	1	3	102	2	2	1	1	1	1	2	1
64	1	1	106	2	1	1	1	1	1	2	1
64	1	1	102	2	1	1	1	1	2	2	1
64	2	1	84	2	2	1	1	1	1	2	1
64	1	1	84	2	2	1	1		2	1	1
64	2	1	110	2	1	1	1	1	2	1	1
64	2	1	102	2	1	1	1	1	1	1	1
64	1	1	110	2	1	1	1	1	1	1	1
64	1	1	101	2	1	1	1	1	2	1	1
64	2	1	102	2	1	2	1	1	1	2	1
65	2	1	102	2	2	2	2	2	2	1	1
65	1	1	94	2	1	1	1	1	1	1	1
65	2	1	118	2	2	1	1	1	2	2	1
65	2	1	110	2	1	2	1	1	2	2	1
65	1	1	102	2	1	1		1	2	1	1
65	1	1	89	2	1	1	1	1	2	1	1
65	1	1	89	2	2	1	1	1	1	1	1
65	2	1	118	2	2	1	1	2	2	2	1
65	2	1	94	2	2	2	1	1	2	2	1
65	1	1	99	2	1	2	2	1	1	1	1
65	1	1	99	2	1	2	2	1	2	2	1
65	1	1	99	2	1	1	1	1	2	2	1
65	1	5	110	2	2	1	1	1	2	2	1
65	2	1	99	2	1	1	1	1	2	1	1
65	1	5	102	2	1	1	1	1	2	2	1
65	1	1	76	2	2	2	1	1	1	2	1
65	1	1	102	2	2	1	1	1	1	2	1
65	1	1	84	2	1		1	1	1
65	1	1	94	2	2	1	2	1	2	2	1
66	1	4	87	2	2	1	1	1	2	1	1
66	2	1	97	2	1	1	1	1	2
66	1	1	97	2	1	1	1	1	2	2	1
66	1	1	97	2	2	1	1	1	2	1	1
66	2	1	112	2	1	1	1	1	1	1	1
66	1	1	100	2	1	1	1	1	2	2	1
66	1	1	92	2	1	1	1	1	2	2	1
66	2	1	108	2	2	1	1	1	1	2	1
66	1	1	112	2	1	2	2	2	1	1	1
66	1	5	104	2	1	1	1	1	2	2	1
66	1	1	82	2	2		1	1	1
66	2	1	99	2	1	1	1	1	2	1	1
66	1	1	112	2	1	1	1	2	2	1	1
66	1	1	99	2	2	1	1	1	2	2	1
66	1	1	100	2	1	1	1	1	2	2	1
66	2	1	100	2	2	1	1	1	2	1	1
67	2	1	92	2	1	2	1	1	1	1	1
67	1	1	100	2	2	1	1	1	1	2	1
67	2	1	104	2	1	2	2	1	1	2	1
67	1	1	104	2	1	1	1	1	1	2	1
67	2	1	97	2	2	1	1	1	2	1	1
67	2	1	87	2	2	1	1	1	1	2	1
67	1	1	77	2	2	2	1	1	2	1	1
67	2	1	108	2	1	2	1	1	1	2	1
67	1	1	82	2	2	1	1	1	1	1	1
67	1	1	100	2	1	1	1	1	2	2	1
67	2	5	112	2	1	1	1	1	2	2	1
67	1	5	100	2	2	1	1	1	2	1	1
67	2	1	108	2	1	1	2	1	2	2	1
67	1	1	92	2	2	1	1	1	1	1	1
67	2	1	77	2	2	1	1	1	2	1	1
67	1	1	100	2	2	2	2	1	2	1	1
68	2	1	72	2	2	1	1	1	1
68	2	1	80	2	2	1		1	2	1	1
68	2	1	110	2	2	1	2	1	1	1	1
68	2	1	95	2	1	1	2	1	1	1	1
68	2	1	102	2	1	1	1	1	1	2	1
68	2	1	98	2	1	1	1	1	2	2	1
68	1	1	95	2	1	1	2	1	2	1	1
68	2	1	102	2	2	1	1	1	1	1	1
68	2	1	95	2	2	1	1	1	2	1	1
68	2	1	98	2	2	1	1	1	2	1	1
68	2	1	106	2	2	1	1	1	1	2	1
68	2	1	106	2	1	1	1	1	1	1	1
68	2	5	110	2	1	1	1	1	1	2	1
68	1	5	106	2	2	2	2	1	2	2	1
68	1	1	102	2	2	1	1	1	2	2	1
68	1	1	114	2	1	2	1	1	2	1	1
68	1	1	106	2	1	1	1	1	2	2	1
69	1	1	98	2	2	2	1	1	2	1	1
69	1	1	98	2	2	2	1	1	2	1	1
69	1	1	95	2	2	2	2	1	1	1	1
69	1	1	98	2	1	1	1	1	2	2	1
69	2	1	106	2	2	2	1	1	2	1	1
69	1	1	90	2	2	2	1	1	1	1	1
69	1	1	80	2	2	1	1	1	1	2	1
69	1	1	95	2	2	2	2	2	2	1	1
69	1	1	110	2	1	2	2	2	2	1	1
69	1	1	106	2	2	2	2	1	2	1	1
69	1	5	102	2	1	1	1	1	1	2	1
69	1	1	102	2	1	1	1	1	1	1	1
69	2	1	102	2	1	1	1	1	1	2	1
69	1	1	98	2	2	1	1	1	2	2	1
70	2	1	104	2	1	2	1	1	2	2	1
70	1	1	114	2	2	1	1	1	1	2	1
70	1	1	96	2	2	1	1	1	2	2	1
70	2	1	100	2	2	1	1	1	1	2	1
70	2	1	104	2	1	1	1	1	2	2	1
70	2	1	88	2	2	2		1	1	1	1
70	2	5	96	2	1	1	1	1	2	1	1
70	1	1	70	2	2	1	1	1	2	2	1
70	2	1	96	2	2	1	1	1	2	1	1
71	1	4	92	2	2	2	2	1	2	2	1
71	2	1	108	2	1	1	1	1	2	2	1
71	2	1	96	2	2	1		1	1	1	1
71	2	1	104	2	1	1		1	2	1	1
71	1	1	92	2	1	1	1	1	2	2	1
71	2	1	96	2	1	1	1	1	2	2	1
71	1	1	92	2	2	1	1	1	1	2	1
71	2	1	78	2	2	2	1	1	1	1	1
71	2	1	100	2	1	1	1	1	2	2	1
71	1	1	100	2	1	2	1	1	1	1	1
71	1	1	96	2	1	1	1	1	2	2	1
71	1	1	100	2	1	1	1	1	2	2	1
71	2	1	112	2	2	1	1	1	1	2	1
72	2	1	98	2	2	1	2	1	2	1	1
72	1	1	94	2	2	1	1	1	1	2	1
72	2	1	114	2	1	2	2	1	2	2	1
72	2	1	90	2	2	1	1	1	2	2	1
72	2	1	102	2	1	2	2	1	2	1	1
72	2	1	102	2	2	1	1	1	2	2	1
72	2	1	90	2	2	1	1	1	2	2	1
72	1	1	98	2	2	1	1	1	2	2	1
72	1	1	94	2	2	1	1	1	1	1	1
72	1	1	98	2	2	1	1	1	2	2	1
72	1	1	98	2	2	1	1	1	1	2	1
72	1	1	111	2	2	1	1	1	1	2	1
72	1	1	90	2	1	2	2	1	1	1	1
72	1	1	90	2	2	1	2	1	2	2	1
72	2	1	102	2	2	1	1	1	2	2	1
72	1	1	94	2	2	1	1	1	2	1	1
72	2	1	98	2	2	2	2	1	2	2	1
72	2	1	90	2	1	1	1	1	2	2	1
72	1	1	110	2	1	1	2	1	2	2	1
72	1	5	102	2	1	1	1	1	2	2	1
72	2	5	94	2	2	1	1	1	1	2	1
72	1	2	98	2	1	2	2	1	2	2	1
72	1	1	94	2	1	1	1	1	2	2	1
72	2	1	106	2	1	1	1	1	1	1	1
72	2	1	102	2	1	2	2	2	1	1	1
72	1	1	86	2	2	1	1	1	1	1	1
72	1	1	98	2	2	1	1	1	1	1	1
73	1	1	91	2	1	2	1	1	2	2	1
73	1	1	106	2	1	2		1	2	1	1
73	2	1	110	2	2	1	1	1	2	1	1
73	2	1	106	2	1	2	1	1	2	2	1
73	1	5	71	2	2	2	2	1	1	2	1
73	2	5	94	2	1	1	1	1	2	1	1
73	2	1	94	2	2	1	1	1	1	2	1
73	2	1	110	2	1	1	1	1	2	1	1
74	1	1	108	2	1	2	1	1	2	1	1
74	2	1	108	2	1	2	2	1	2	2	1
74	1	1	106	2	1	1	1	1	1	1	1
74	1	1	100	2	2	1	1	1	1	2	1
74	1	1	108	2	1	2	2	2	2	1	1
74	2	1	87	2	2			1	2	1	1
74	2	1	104	2	1	2	2	1	2	1	1
75	1	1	100	2	1		1	1	2
75	1	1	100	2	1	1	2	1	2	2	1
75	1	1	100	2	1	1	1	1	2	1	1
75	1	1	109	2	1	2	1	2	2	1	1
76	1	4	86	2	1	1	1	1	1	2	1
76	1	1	99	2	1	1	1	1	1	1	1
76	2	1	90	2	2	1	1	1	2	2	1
77	2	4	102	2	2	1	1	1	2	2	1
77	2	1	90	2	2	1	1	1	2	2	1
77	1	1	102	2	1	2	2	1	2
77	2	1	106	2					2
77	2	1	99	2	1	1	2	1	1	2	1
77	1	1	106	2	1	1	1	1	2	1	1
78	2	1	104	2	2	1	1	1	1
78	1	1	102	2	1	1	1	1	2	1	1
78	1	1	97	2	2	1	1	1	2	2	1
78	1	1	93	2	1	1		1	2	1	1
78	2	1	88	2	1	1	1	1	1	1	1
79	2	1	92	2	1	1	2	1	2	1	1
79	2	1	97	2		2	2	1	2	1	1
79	1	1	104	2	1	2	2	1	1	1	1
79	1	1	97	2	2	1	1	1	2	1	1
80	1	1	103	2	2	1	1	1	2	2	1
80	2	1	99	2	2	2	1	2	2	1	1
80	2	1	99	2	1	1	1	1	2	1	1
80	2	1	99	2	2	2	2	1	1	1	1
80	1	1	103	2	1	1		1	2	2	1
80	2	1	103	2	1	1	1	1	2	2	1
81	1	1	97	2	1	1	1	1	2	2	1
81	1	1	92	2	1	2	1	1	2	1	1
81	2	1	105	2	1	2	1	1	2	1	1
81	2	1	99	2	1	1	2	1	2	1	1
81	1	1	95	2	1		2	1	2
81	2	1	95	2	2	1		1	1	2	1
82	1	1	90	2	1	1	1	1	2	1	1
82	2	1	82	2	1	2	1	1	2	2	1
82	1	1	97	2	1	2	2	1	2	1	1
61	2	3	104	3	1	2	2	2	1	1	1
62	1	2	108	3	1	2	2	1	1	2	1
62	2	1	108	3	1	2	2	1	2	1	1
63	1		125	3					2
63	1	2	117	3	1	2	2	2	2	1	1
63	1	1	113	3	1	2	2	2	1	1	1
63	1	4	108	3	1	2	2	2	2	2	1
63	2	1	108	3	1	1	1	1	1	1	1
64	2	1	114	3	1	2	2	2	1	1	1
64	2	2	114	3	1	1	1	1	1	1	1
64	2		114	3					2
64	2	1	110	3	1	2	2	2	2	1	1
65	1	4	99	3	2	2	2	2	1	1	1
65	2	1	106	3	1	2	1	2	2	1	1
65	2	1	99	3	1	2	1	1	1	2	1
66	2	1	100	3	1	2	1	2	1	1	1
66	1	2	112	3	1	2	2	2	1	1	1
66	2	3	108	3	1	1		1	1	1	1
66	2	1	100	3	1	2	2	2	1	1	1
66	1	1	108	3	1	1	1	1	1	1	1
67	1	1	92	3	1	2	2	2	1	1	1
67	1	1	104	3	1	2	2	1	2	2	1
67	1	1	100	3	1	2	2	2	2	1	1
68	2	3	110	3	2	2	2	2	1	1	1
68	2	3	102	3	1	2	2	2	1	1	1
68	1	2	106	3	1	2	2	2	2	2	1
68	2		102	3					2
68	1	1	110	3	1	2	2	2	1	1	1
69	1	1	110	3	1	2	2	2	2	1	1
69	2	1	110	3	1	2	2	2	2	1	1
70	2	1	100	3	1	2	2	2	2	1	1
70	2	1	112	3	1	2	2	2	2	1	1
70	1	1	104	3	1			2	1	1	1
70	2	1	104	3	1	2	2	2	2	1	1
70	2	1	108	3		2	2	2	1	1	1
70	1	1	108	3	1	1	1	1	1	2	1
70	1	1	96	3	1		1	1	2
70	2	1	108	3	1	2	2	2	2	1	1
70	1	1	93	3	2	1	1	1	1	1	1
70	2	1	108	3	1	1	1	1	2	1	1
70	2	1	108	3	1	1	1	2	2	1	1
70	2	1	96	3	1		1	2	1	1	1
70	2	1	100	3	1	2	2	2	1	1	1
70	2	4	108	3	2	2	2	2	1	1	1
70	2		100	3					2
70	2	4	108	3	1	1	2	2	1	1	1
70	2	1	104	3	1	1	2	2	1	2	1
71	2	2	104	3	1	2	2	2	1	1	1
71	1	2	110	3	2	2	1	2	1	1	1
71	1	1	116	3	1	2	2	2	1	1	1
71	1	1	108	3	1	2	2	2	2	1	1
71	2	1	104	3	2	2	2	2	1	1	1
71	2	1	108	3	1	2	2	2	1	1	1
71	1	2	96	3	1	2	2	2	1	1	1
71	2	1	100	3	1	1	1	1	1	1	1
71	2	1	100	3	1	2	2	2	2	1	1
72	1	2	106	3	1	2	2	2	1	1	1
72	2	2	114	3	1	2	2	1	1	1	1
72	2	2	110	3	1	2	1	2	1	1	1
72	1	1	106	3	1	2	2	2	2	1	1
72	2	1	110	3	1	2	1	1	2	1	1
72	2	1	110	3	2	2	1	2	1	1	1
72	2	1	86	3	1	1	2	2	2	1	1
72	2	1	106	3	1	2	2	2	1	1	1
72	1	1	94	3	1	2	2	2	1	1	1
72	1	1	106	3	2	2	2	2	1	1	1
72	1	1	98	3	1	2	2	2	2	1	1
72	1	1	114	3	1	1	1	2	1	1	1
72	1	1	94	3	2	2	2	2	2	1	1
72	1	1	94	3					2
72	2	1	102	3					2
72	1	1	102	3					2
72	2	1	110	3	1	2	1	2	2	1	1
72	2	1	106	3	2	1	1	1	2	1	1
72	1	1	114	3	2	1	1	2	1	1	1
72	1	1	106	3	1	1	1	2	1	1	1
72	1	1	98	3	1	1	1	2	1	1	1
72	2	1	110	3	1	2	1	1	2	1	1
72	1		102	3					2
72	1	1	110	3	1	2	2	2	1	1	1
72	1	3	98	3	1	2	2	2	1	1	1
72	2	1	94	3	1	2	1	2	2	1	1
72	1	1	94	3	1	1	2	2	1	1	1
72	2	1	102	3					2
72	1	1	102	3	2			2	1	1	1
73	2	2	102	3	1	1	2	1	2	1	1
73	2	2	94	3		2	1	1	2	1	1
73	1	1	106	3	1	1	1	2	1	1	1
73	2	1	110	3	1	2	2	2	2	2	1
73	1	1	114	3	1	1	1	2	2	2	1
73	1	1	94	3	1	2	1	1	2	1	1
73	1	1	106	3	2	2	2	2	1	1	1
73	2	1	102	3	1		1	2	2	1	1
73	2	1	94	3					2
73	2	1	98	3	2	2	2	2	2	1	1
73	2	1	102	3		2	1	2	2	1	1
73	1	1	110	3	1	2	2	2	1	1	1
73	1	1	90	3	1	1	1	2	1	1	1
73	1	1	86	3	1	1	1	1	1	1	1
73	1	1	106	3	2	2	2	2	1	1	1
73	2	4	106	3	1	2	2	1	1	1	1
73	1	1	110	3	1	1	1	1	1	1	1
73	2	1	114	3					2
73	1	1	102	3	1	2	1	2	1	1	1
74	1	2	104	3	1	1	1	1	2	2	1
74	1	1	104	3	2	2	2	2	2	1	1
74	1	1	111	3					2
74	1	1	111	3	1	2	2	2	2	1	1
74	1	1	91	3	1	1	1	2	2	2	1
74	2	1	100	3	1	2	1	1	1	1	1
74	1	1	104	3					2
74	2	2	115	3	1	2	2	1	1	1	1
74	1	1	91	3					2
74	1	1	91	3					2
75	2	2	104	3	1	1		2	2	1	1
75	2	2	100	3	1	1	1	1	1	2	1
75	2	1	104	3	1	2	2	2	1	1	1
75	1	1	96	3	1	2	2	2	1	1	1
75	2	1	91	3	1	2	1	2	1	1	1
75	2	1	88	3	1	2	2	2	2	1	1
75	1	1	96	3	2	2	2	2	2	1	1
75	1	1	96	3		2	2	2	2	1	1
75	1	1	115	3	1	1	1	2	1	1	1
75	2	1	104	3	1	2	2	2	1	2	1
75	1	1	104	3	1	2	2	2	1	1	1
75	2	1	91	3					2
75	2	1	104	3	1	2	1	2	1	1	1
76	1	2	106	3	1	1	1	1	1	1	1
76	2	2	109	3	1	1	1	2	2	2	1
76	2	2	99	3	2		1	1	1
76	2	2	102	3	1	2	2	1	1	1	1
76	1	1	109	3	1	2	2	2	2	1	1
76	1	1	102	3	1	2	2	2	2	1	1
76	1	1	90	3	1	1		1	2	1	1
76	1	1	95	3	2	1	1	2	1	1	1
76	2	1	90	3	2	2	2		2	1	1
77	2	1	113	3	1	2	2	2	2	1	1
77	1	1	95	3	2	2	2	2	2	1	1
77	2	1	99	3	1	2	1	2	2	1	1
77	1	1	106	3					2		1
77	1	1	106	3	1	2	2	2	2	1	1
77	2	1	113	3	2	2	2	2	1	1	1
77	1	1	109	3	1	2	2	1	1	2	1
77	1	1	90	3	2	1	1	2	1	1	1
77	1	1	99	3	1	2	1	2	2	1	1
77	1	1	95	3	1	2	2	2	1	1	1
77	2	1	102	3					2
77	2	1	99	3					2
77	1	1	86	3					2
77	2	1	106	3	1	2	1	2	2	1	1
77	2	1	102	3	1	1	1	2	1	1	1
78	1	1	99	3	1	2	2	2	2	1	1
78	2	1	104	3	2	2	1	2	1	1	1
78	1	1	111	3	2	2		1	1	1	1
78	2	1	100	3	1	2	2	2	1	1	1
78	2	1	97	3	1	2	2	2	2	1	1
78	1	1	104	3	1	2	2	2	1	1	1
78	2	1	104	3	1	2	2	2	1	1	1
78	1	1	97	3	1	1	1	2	2	1	1
79	1	4	107	3	1	1	1	1	1	1	1
79	1	3	88	3	1	1	2	1	1	1	1
79	2	3	100	3	1	1	2	1	1	1	1
79	2	1	100	3	1	2	2	2	2	1	1
79	1	1	97	3	1	2	2	2	2	2	1
79	2	1	93	3	1	1	2	2	2	1	1
79	2	1	97	3	1	1	1	2	2	1	1
79	2	1	97	3	1	2	2	2	1	1	1
79	2	1	104	3	1	2	2	1	2	2	1
79	2	1	104	3	1	1	1	2	2	1	1
79	2	1	97	3	1	2	2	1	2	1	1
79	1	1	84	3	2	2	2	1	1	1	1
79	1	1	81	3		1	1	2	1	1	1
79	2	2	100	3	1	1		1	2	1	1
79	2	1	100	3					2
80	1	1	87	3	2	2	2	2	1	1	1
80	2	1	95	3	1	2	2	1	2	2	1
80	2	1	92	3	2	2	2	2	1	1	1
80	2	1	103	3	1	2	2	2	1	1	1
80	1	1	103	3	1	2	2	2	2	1	1
80	2	1	105	3	1	2	1	2	1	1	1
80	1	1	95	3	1	1	2	2	2	1	1
80	2	1	92	3	2	2	1	2	1	1	1
80	1	1	95	3	1	2	2	2	2	2	1
80	1	1	99	3	1	2	2	2	2	1	1
80	2	1	83	3	1	1	1	2	2	1	1
80	2	1	99	3	1	2	1		1	1	1
80	2	1	103	3		1	1	2	2	1	1
80	2	1	95	3	1	2	2	1	2	1	1
80	2	1	95	3	1	2	2	2	1	1	1
81	1	2	105	3	1	1	1	1	2	2	1
81	1	2	95	3	1	1	1	1	2	1	1
81	2	1	103	3	2	2	2	2	2	1	1
81	1	1	109	3	1	2	1	2	1	1	1
81	2	1	95	3					2
81	2	1	99	3	1	2	2	2	2	1	1
81	1	1	95	3	1	1	1	2	2	1	1
81	1	1	87	3	1	2	2	2	1	1	1
81	2	1	87	3	2	2	2	2	1	1	1
81	1	1	87	3	1	2	2	2	1	1	1
81	1	1	99	3		2	2	2	1	1	1
81	1	1	92	3	2	2	2	2	1	1	1
82	1	2	101	3	1	2	2	2	2	1	1
82	2	4	104	3	1	2	2	1	2	2	1
	1 = boy	1 = malay		2 = KEMAS	1 = 6 y.o.	1 = low	1 = low	1 = low	1 = <3
	2 = girl	2 = chinese		3 = private	2 = <6 y.o.	2 = high	2 = high	2 = high	2 = ≥3
		3 = indian
		4 = others
		5 = orang asli
